# Supplementary material for: Evaluation of a Community Intervention to Reduce Harmful Alcohol Consumption among Adult Population: A Study Protocol
Source: Int J Environ Res Public Health. 2022 Jul 18;19(14):8746. doi: 10.3390/ijerph19148746 (PMC9319312; doi:10.3390/ijerph19148746)
Supplement: Supplementary file 1 [file ijerph-19-08746-s001.zip]

Archive with 1 entries (1 files):
- ijerph-1792541-supplementary.pdf
